# Supplementary material for: How Will I Evaluate Others? The Influence of “Versailles Literature” Language Style on Social Media on Consumer Attitudes Towards Evaluating Green Consumption Behavior
Source: Behav Sci (Basel). 2025 Jul 17;15(7):968. doi: 10.3390/bs15070968 (PMC12292707; doi:10.3390/bs15070968)
Supplement: Supplementary file 1 [file behavsci-15-00968-s001.zip]

Archive with 1 entries (1 files):
- behavsci-3664436-supplementary.pdf
